# Supplementary material for: Sustained Improvement in the Management of Patients with Non-Small-Cell Lung Cancer (NSCLC) Harboring ALK Translocation: Where Are We Running?
Source: Curr Oncol. 2023 May 16;30(5):5072–92. doi: 10.3390/curroncol30050384 (PMC10217667; doi:10.3390/curroncol30050384)
Supplement: Supplementary file 1 [file curroncol-30-00384-s001.zip]

Archive with 1 entries (1 files):
- curroncol-2327625-supplementary.pdf
